# Supplementary material for: BxCDP1 from the pine wood nematode Bursaphelenchus xylophilus is recognized as a novel molecular pattern
Source: Mol Plant Pathol. 2020 Apr 21;21(7):923–35. doi: 10.1111/mpp.12939 (PMC7280032; doi:10.1111/mpp.12939)
Supplement: Supplementary file 5 [file MPP-21-923-s005.xlsx]

## Sheet: Table S1
Table S1 List of primers used in this study
Primer name	Forward primer sequence	Reverse primer sequence	Purpose
BXY_1675400	CTAGCATCGATTCCCGGGATGCGGTCGTTTGTTTTCGTC	CTCTAGAGGATCCCCGGGAAATGGGGGAGTATTCAAAAAGG	Amplification of 15 candidate effectors from cDNA of Bursaphelenchus xylophilus
BXY_0827700	CTAGCATCGATTCCCGGGATGGCCTTGTTCTCCCTTGC	CTCTAGAGGATCCCCGGGGCTGGCAGTAACATCGGCC
BXY_0842000	CTAGCATCGATTCCCGGGATGTACCGAACAGTGGTAGTG	CTCTAGAGGATCCCCGGGGTTGATGATGGCAGTTGTGGC
BXY_0373400	CTAGCATCGATTCCCGGGATGCAGCTGATCTTGTTTGTTC	CTCTAGAGGATCCCCGGGATGCTTTTTGAGTAGACTCAAGT
BXY_0813000	CTAGCATCGATTCCCGGG ATGTGGAGGCATCTCTCTGC	CTCTAGAGGATCCCCGGGTTTCCGTTTCGACCATTTGCAT
BXY_0430300	CTAGCATCGATTCCCGGG ATGAAGTTCCAAATCCTCATCC	CTCTAGAGGATCCCCGGGGTTTGTCTCAAAAGGATTGCCA
BXY_0842200	CTAGCATCGATTCCCGGGATGTACCGCACAATCGTGTTG	CTCTAGAGGATCCCCGGGGTAGATGAGGGCGGAGGTG
BXY_0833400	CTAGCATCGATTCCCGGGATGCGGACTTTATTCTTGCTTTC	CTCTAGAGGATCCCCGGGTATTACGATCGTCGCTTTGATG
BXY_1576600	CTAGCATCGATTCCCGGGATGAATTCCTTGTACCTGTTCG	CTCTAGAGGATCCCCGGGGCAAGTGCTGATTGTGGTCTG
BXY_1014800	CTAGCATCGATTCCCGGGATGAACATGTTGTTTGCCAGTTT	CTCTAGAGGATCCCCGGGGTATTTTACTTCAGAAGCCCAC
BXY_1014700	CTAGCATCGATTCCCGGGATGTTTAGTACTCTCCTCATCAC	CTCTAGAGGATCCCCGGGGTACTTGACTTCAGAAGCCCAC
BXY_0407400	CTAGCATCGATTCCCGGGATGCTGCTAAGGTTATCAGTGA	CTCTAGAGGATCCCCGGGCAACTCGGTCTTTTCGTGTTC
BXY_1074200	CTAGCATCGATTCCCGGGATGGGGAAGATACTCCTTTCCG	CTCTAGAGGATCCCCGGGCAATCTTGAAGCCGCAAATTTG
BXY_1014700	CTAGCATCGATTCCCGGGATGTTTAGTACTCTCCTCATCAC	CTCTAGAGGATCCCCGGGGTACTTGACTTCAGAAGCCCA
BXY_1336500 (BxCDP1)	CTAGCATCGATTCCCGGGATGAAGTGTGTTGTGGTCCTC	CTCTAGAGGATCCCCGGGCAATGATGGGAAGGTGACTGG
PR1 SP	CTAGCATCGATTCCCGGGATGGGATTTGTTCTCTTTTCACA	GGCACGGCAAGAGTGGGAT	Contrust the plasmid of PR1 SP-BxCDP1nsp
_BxCDP1nsp	ATCCCACTCTTGCCGTGCCATGTTTCCAAGCATCCCATCTC	CTCTAGAGGATCCCCGGGCAATGATGGGAAGGTGACTGG
BxCDP1nsp	CTAGCATCGATTCCCGGGATGTTTCCAAGCATCCCATCTC	CTCTAGAGGATCCCCGGGCAATGATGGGAAGGTGACTGG	Contrust the plasmid of pvx:BxCDP1nsp
GFP	CTAGCATCGATTCCCGGGATGGTGAGCAAGGGCGAGGA	CTCTAGAGGATCCCCGGGCTTGTACAGCTCGTCCATGC	used as control
Actin	GCAACACGGAGTTCGTTGTA	GTATCGTCACCAACTGGGAT	qRT-PCR for expression profiling of differential expressed genes from transcriptome in Bursaphelenchus xylophilus
qRT-PCR BxCDP1	CCGAATTGGGAGTTGAAG	AATGGAGATGGTGGAAGG
NbBAK1	CAAGGCGGGGAGTTACAGTT	CAAGGCCTCTTGCAGATCCA	qRT-PCR for NbBAK1 expression levels after VIGS treatment
NbSOBIR1	CTTAGAAAAACTCTCTTTAGC	TATGGATTGGAGTGACATTATG	qRT-PCR for NbSOBIR1 expression levels after VIGS treatment
NbSOBIR1-like	GCTCCAGCACCGAGTCATAA	GCAGATATAGCCCCTGCGAA	qRT-PCR for NbSOBIR1-like expression levels after VIGS treatment
NbEF1ɑ	GTATGCCTGGGTGCTTGAC	ACAGGGACAGTTCCAATACCA	qRT-PCR endogenous control for N. benthamiana
PTI5	CCTCCAAGTTTGAGCTCGGATAGT	CCAAGAAATTCTCCATGCACTCTGTC	qRT-PCR for NbPTI5
Acre31	AATTCGGCCATCGTGATCTTGGTC	GAGAAACTGGGATTGCCTGAAGGA	qRT-PCR for NbAcre31
Cyp71D20	GTTGACGCCATTGTTGAG	ATCTTCGCCTCCTAATGC	qRT-PCR for NbCyp71D20
PtEF1α	AGATTGGAAATGGTTATGCCCCTGT	CCAGAACGCCTGTCAACCTTGGT	qRT-PCR endogenous control for pathogenesis related (PR) genes expression levels in Pinus thunbergii
PtPR-3	ACCTACAGCGCCTTCATTGC	TGTGGTTTCATGCGACGTTT	qRT-PCR for PR-3 expression levels in P. thunbergii
PtPR-4	CCCCGTTACTGTCAATTGCAT	AAAGCGTGACGGTGCGTATT	qRT-PCR for PR-4 expression levels in P. thunbergii
PtPR-5	GAACCAGTGCCCATACACAGTCT	CCTGCGGCAACGTTAAAAGTC	qRT-PCR for PR-5 expression levels in P. thunbergii
