# Supplementary material for: BxCDP1 from the pine wood nematode Bursaphelenchus xylophilus is recognized as a novel molecular pattern
Source: Mol Plant Pathol. 2020 Apr 21;21(7):923–35. doi: 10.1111/mpp.12939 (PMC7280032; doi:10.1111/mpp.12939)
Supplement: Supplementary file 6 [file MPP-21-923-s006.xlsx]

## Sheet: Table S2
	Table S2 Sequence information for the signal peptide from the pathogenesis-related protein 1 (PR1) protein in Nicotiana tabacum
Gene_id
PR1 SP	ATGGGATTTGTTCTCTTTTCACAATTGCCTTCATTTCTTCTTGTCTCTACACTTCTCTTATTCCTAGTAATATCCCACTCTTGCCGTGCCAGGTCA
