# Supplementary material for: BxCDP1 from the pine wood nematode Bursaphelenchus xylophilus is recognized as a novel molecular pattern
Source: Mol Plant Pathol. 2020 Apr 21;21(7):923–35. doi: 10.1111/mpp.12939 (PMC7280032; doi:10.1111/mpp.12939)
Supplement: Supplementary file 7 [file MPP-21-923-s007.xlsx]

## Sheet: Table S3
Table S3 The sequences of TRV-based VIGS constructs (TRV:NbBAK1 and TRV: NbSOBIR1/NbSOBIR1-like)
Gene ID	Nucleic acid sequnce									Note
NbBAK1	ATGGATCAATGGATATTGGGGATCTTGGGCTTTGTCTCAACTTTTCTTTGCTTAATTGGGCTGCTGTTGGTTCCTGTCTCCGCTAATATTGAAGGTGATGCATTGAATGCGCTGAAGACCAACTTGGCTGATCCTAACAATGTTTTACAGAGTTGGGATCCAACCCTTGTCAATCCTTGTACTTGGTTTCATGTGACCTGCAACAGTGAGAATAGTGTAACTAGAGTTGATCTTGGAAATGCAAATTTGTCGGGTCAACTTGTTCCACAGCTGGGTCAACTCCCGAATTTGCAGTACTTGGAACTGTATAGTAATAATATAAGTGGAAGAATTCCTTTTGAACTGGGGAATTTGACGAATTTGGTGAGCTTGGATCTTTACCTGAACAGGTTAAATGGT…									The part of NbBAK1 were silenced are indicated by red color
NbSOBIR1	ATGGCCTTCACTGCTTCACAAATTCACTTCTTTTTCTTCTCACTTTTCGCCTTTTTACTTATTGCTGTTC AAGCAAGACTGAATCTTTATCCACCAGATCATGCTGCACTTTTGCTTGTCCAAAAAGACTTGGGCATCCAAGGTCAACGCATTGCACTTTGCAACTCTGCAACAATATCCTGTGAAAGGCGAAAGGCAAACAGAACACAATTGTTGAGAGTCACCCGTATTGACTTCAGATCCAGTGGATTGAGTGGAACTTTATCTCCTGCCATTGGAAAACTTTCTGTGCTCAAAGAACTCTCTCTTCCAAACAACCAACTCTTTGACCAAATCCCAGTTCAGATTCTTGATTGCCGTAAACTGGAGATTCTTGACCTTGGAAACAATCTGTTTTC…									The part of NbSOBIR1 were silenced are indicated by red color
