# Supplementary material for: BxCDP1 from the pine wood nematode Bursaphelenchus xylophilus is recognized as a novel molecular pattern
Source: Mol Plant Pathol. 2020 Apr 21;21(7):923–35. doi: 10.1111/mpp.12939 (PMC7280032; doi:10.1111/mpp.12939)
Supplement: Supplementary file 8 [file MPP-21-923-s008.xlsx]

## Sheet: Table S4
Table S4 The nucleic acid sequences of NbBAK1a, NbBAK1b and NbSOBIR1-like
Gene ID	Nucleic acid sequnce
NbBAK1a	ATGGATCAGTCGGTCTTGGTGATCTGGGTCTTTCTATGCTTAATTCGGCTGCTTTTGAACTTGTCACCGGTTGCCGGTAACGCTGAAGGTGATGCTTTGTATGCTCAGAAGACCAATTTGGGTGATCCTAATAGTGTCCTACAGAGTTGGGATCCAACACTTGTTAATCCTTGTACTTGGTTCCATGTGACATGCAACAGTGAAAATAGTGTTACTAGAGTTGATCTTGGAAATGCAAATCTAACAGGTCAACTGGTACCACAGCTTGGCCAACTCCAGAAATTGCAGTACTTGGAGCTTTATAGTAATAACATAAGCGGAAGAATTCCAAATGAACTGGGAAACTTGACAGAGTTGGTTAGCTTGGATCTTTACCTGAACAACTTAAATGGTCCAATC…
NbBAK1b	ATGGATCAGTCGGTCTTGTTGATCTGTGTTTTTCTATGCTTAACTGGGCTGCTTTTGAGCTCGTCACCGGTTGCCGGTAACGCTGAAGGTGATGCTTTGTATGCTCAGAAGACCAATTTGGGTGATCCTAATACTGTTCTACAGAGTTGGGATCAAACACTTGTTAATCCTTGTACTTGGTTCCATGTGACATGCAACAATGAAAATAGTGTTACTAGAGTTGATCTTGGAAATGCAAATCTAACAGGTCAACTGGTACCACAGCTTGGCCAACTCCAGAAATTGCAGTACTTGGAGCTTTATAGTAATAACATAAGCGGAAGAATTCCAAATGAACTGGGAAACTTGACAGAGTTGGTCAGCTTGGATCTTTACCTGAACAACTTAAATGGTCCAATC…
NbSOBIR1-like	ATGGCCTCCACTACCTCCCATATTCACCTATCTCTTCTGTCTCTCTTCACTCTTATCCTTCATGTTCAAGCAAGAATCAACCTTTACTCGCCAGATTATAGTGCTCTTTTGGTTGTCCGAAAAGGCTTAGACGTCCCTAGACAACTTAGTGCTATAGAGAACCCATGCAATTCTGTTGGAATATCATGTGAACGACGACTCACAAACAATTCATATGTGCTTAGAGTCACAGGGGTTGTTTTCAAGTCCTATGAACTGAGGGCAACTCTATCTCCTGCCATTTGCAAGCTTTCTGAGTTCAAAAAATTGTCCCTACAAAACAACAAGCTCTTTGACAGAATCCCAACTCAAATTGTTGAGGTGCCGAAAATTGGAAATCTTGAACCTTCAAAACAACCA…
